# Supplementary material for: Clinical Features of Human Parvovirus B19-Associated Encephalitis Identified in the Dakar Region, Senegal, and Viral Genome Characterization
Source: Viruses. 2025 Jan 15;17(1):111. doi: 10.3390/v17010111 (PMC11769063; doi:10.3390/v17010111)
Supplement: Supplementary file 1 [file viruses-17-00111-s001.zip]

Archive with 1 entries (1 files):
- viruses-3313089-supplementary.pdf
